# Supplementary material for: Salivary HOTAIR and PVT1 as novel biomarkers for early pancreatic cancer
Source: Oncotarget. 2016 Mar 23;7(18):25408–19. doi: 10.18632/oncotarget.8323 (PMC5041913; doi:10.18632/oncotarget.8323)
Supplement: Supplementary file 2 [file oncotarget-07-25408-s002.xls]

## Sheet: Sheet1
Tissue samples
Sample number	Tumour type	Pathology	Gender	Age(year)	Ethnicity	CA19-9(U/ml)
PT1	Benign pancreatic tumour	Chronic inflammation	Female	61	Han Chinese	575.4
PT2	Benign pancreatic tumour	Chronic inflammation	Female	40	Han Chinese	15.87
PT3	Benign pancreatic tumour	Chronic inflammation	Male	48	Han Chinese	43.45
PT4	Benign pancreatic tumour	Chronic inflammation	Male	54	Han Chinese	50.46
PT5	Benign pancreatic tumour	Fibroplasia	Male	50	Han Chinese	70.11
PT6	Benign pancreatic tumour	Papillary epithelioma	Male	42	Han Chinese	3.52
PCT1	Pancreatic cancer	Mucinous cystadenocarcinoma	Male	55	Han Chinese	30.27
PCT2	Pancreatic cancer	Ductal adenocarcinoma	Female	56	Han Chinese	1173.37
PCT3	Pancreatic cancer	Ductal adenocarcinoma	Female	77	Han Chinese	3437.5
PCT4	Pancreatic cancer	Ductal adenocarcinoma	Male	81	Han Chinese	31.08
PCT5	Pancreatic cancer	Ductal adenocarcinoma	Male	68	Han Chinese	2707.91
PCT6	Pancreatic cancer	Acinar cell carcinoma	Female	54	Han Chinese	4.26
Saliva samples
Sample number	Tumour type	Pathology	Gender	Age(year)	Ethnicity	CA19-9(U/ml)
BPT 1	Benign pancreatic tumour	Chronic inflammation	Female	61	Han Chinese	575.4
BPT 2	Benign pancreatic tumour	Chronic inflammation	Female	40	Han Chinese	15.87
BPT 3	Benign pancreatic tumour	Papillary epithelioma	Female	64	Han Chinese	12.31
BPT 4	Benign pancreatic tumour	Chronic inflammation	Female	43	Han Chinese	1000.33
BPT 5	Benign pancreatic tumour	Mucinus cystadenoma	Female	35	Han Chinese	15.57
BPT 6	Benign pancreatic tumour	Papillary epithelioma	Female	55	Han Chinese	3.9
BPT 7	Benign pancreatic tumour	Chronic inflammation	Male	46	Han Chinese	0.6
BPT 8	Benign pancreatic tumour	Chronic inflammation	Male	48	Han Chinese	43.45
BPT 9	Benign pancreatic tumour	Chronic inflammation	Male	54	Han Chinese	50.46
BPT 10	Benign pancreatic tumour	Autoimmune pancreatitis	Male	66	Han Chinese	53.77
BPT 11	Benign pancreatic tumour	Chronic inflammation	Male	36	Han Chinese	31.7
BPT 12	Benign pancreatic tumour	Papillary epithelioma	Male	56	Han Chinese	23.04
BPT 13	Benign pancreatic tumour	Chronic inflammation	Male	36	Han Chinese	75.8
BPT 14	Benign pancreatic tumour	Granulomatous inflammation	Male	34	Han Chinese	85.56
BPT 15	Benign pancreatic tumour	Chronic inflammation	Male	75	Han Chinese	2
BPT 16	Benign pancreatic tumour	Autoimmune pancreatitis	Male	62	Han Chinese	76.52
BPT 17	Benign pancreatic tumour	Chronic inflammation	Male	47	Han Chinese	21.32
BPT 18	Benign pancreatic tumour	Leiomyoma	Male	79	Han Chinese	40.48
BPT 19	Benign pancreatic tumour	Fibroplasia	Male	50	Han Chinese	70.11
BPT 20	Benign pancreatic tumour	Papillary epithelioma	Male	42	Han Chinese	3.52
Sample number	Tumour type	Pathology	Gender	Age(year)	Ethnicity	Cancer staging
PC 1	Pancreatic cancer	Ductal adenocarcinoma	Female	46	Han Chinese	Ⅱ	5436.5
PC 2	Pancreatic cancer	Ductal adenocarcinoma	Female	70	Han Chinese	Ⅱ	＞12000
PC 3	Pancreatic cancer	Mucinous cystadenocarcinoma	Male	55	Han Chinese	Ⅱ	30.27
PC 4	Pancreatic cancer	Ductal adenocarcinoma	Female	56	Han Chinese	Ⅱ	1173.37
PC 5	Pancreatic cancer	Mucinous cystadenocarcinoma	Male	69	Han Chinese	Ⅰ	35.83
PC 6	Pancreatic cancer	Ductal adenocarcinoma	Male	66	Han Chinese	Ⅰ	669.77
PC 7	Pancreatic cancer	Ductal adenocarcinoma	Female	77	Han Chinese	Ⅱ	3437.5
PC 8	Pancreatic cancer	Ductal adenocarcinoma	Female	69	Han Chinese	Ⅲ	26.24
PC 9	Pancreatic cancer	Ductal adenocarcinoma	Male	72	Han Chinese	Ⅲ	1000.12
PC 10	Pancreatic cancer	Ductal adenocarcinoma	Female	52	Han Chinese	Ⅲ	12.12
PC 11	Pancreatic cancer	Ductal adenocarcinoma	Male	77	Han Chinese	Ⅲ	1000.22
PC 12	Pancreatic cancer	Ductal adenocarcinoma	Male	37	Han Chinese	Ⅰ	＞12000
PC 13	Pancreatic cancer	Ductal adenocarcinoma	Female	65	Han Chinese	Ⅱ	12000
PC 14	Pancreatic cancer	Acinar cell carcinoma	Male	72	Han Chinese	Ⅱ	2.58
PC 15	Pancreatic cancer	Ductal adenocarcinoma	Male	13	Han Chinese	Ⅱ	36.61
PC 16	Pancreatic cancer	Ductal adenocarcinoma	Female	59	Han Chinese	Ⅲ	244.34
PC 17	Pancreatic cancer	Ductal adenocarcinoma	Male	78	Han Chinese	Ⅲ	27.3
PC 18	Pancreatic cancer	Ductal adenocarcinoma	Female	50	Han Chinese	Ⅲ	28
PC 19	Pancreatic cancer	Ductal adenocarcinoma	Male	68	Han Chinese	Ⅲ	2707.91
PC 20	Pancreatic cancer	Ductal adenocarcinoma	Male	81	Han Chinese	Ⅲ	31.08
PC 21	Pancreatic cancer	Mucinous cystadenocarcinoma	Male	81	Han Chinese	Ⅱ	29.47
PC 22	Pancreatic cancer	Ductal adenocarcinoma	Female	52	Han Chinese	Ⅲ	63.56
PC 23	Pancreatic cancer	Ductal adenocarcinoma	Female	59	Han Chinese	Ⅲ	1000.21
PC 24	Pancreatic cancer	Ductal adenocarcinoma	Male	48	Han Chinese	Ⅰ	31.69
PC 25	Pancreatic cancer	Ductal adenocarcinoma	Male	55	Han Chinese	Ⅱ	12.48
PC 26	Pancreatic cancer	Ductal adenocarcinoma	Male	59	Han Chinese	Ⅲ	10809.1
PC 27	Pancreatic cancer	Ductal adenocarcinoma	Male	57	Han Chinese	Ⅲ	33.04
PC 28	Pancreatic cancer	Ductal adenocarcinoma	Male	52	Han Chinese	Ⅱ	1674.16
PC 29	Pancreatic cancer	Ductal adenocarcinoma	Male	78	Han Chinese	Ⅱ	21.57
PC 30	Pancreatic cancer	Ductal adenocarcinoma	Male	60	Han Chinese	Ⅰ	12000
PC 31	Pancreatic cancer	Ductal adenocarcinoma	Male	47	Han Chinese	Ⅰ	14.45
PC 32	Pancreatic cancer	Ductal adenocarcinoma	Male	64	Han Chinese	Ⅲ	＞12000
PC 33	Pancreatic cancer	Ductal adenocarcinoma	Male	76	Han Chinese	Ⅲ	＞12000
PC 34	Pancreatic cancer	Ductal adenocarcinoma	Male	49	Han Chinese	Ⅲ	28.35
PC 35	Pancreatic cancer	Ductal adenocarcinoma	Male	72	Han Chinese	Ⅲ	1138.97
PC 36	Pancreatic cancer	Ductal adenocarcinoma	Male	80	Han Chinese	Ⅲ	661.68
PC 37	Pancreatic cancer	Ductal adenocarcinoma	Male	67	Han Chinese	Ⅲ	15.87
PC 38	Pancreatic cancer	Acinar cell carcinoma	Female	54	Han Chinese	Ⅰ	4.26
PC 39	Pancreatic cancer	Ductal adenocarcinoma	Female	65	Han Chinese	Ⅲ	2395.69
PC 40	Pancreatic cancer	Ductal adenocarcinoma	Male	62	Han Chinese	Ⅲ	494.6
PC 41	Pancreatic cancer	Ductal adenocarcinoma	Male	49	Han Chinese	Ⅲ	36.01
PC 42	Pancreatic cancer	Acinar cell carcinoma	Female	64	Han Chinese	Ⅲ	18
PC 43	Pancreatic cancer	Ductal adenocarcinoma	Male	59	Han Chinese	Ⅲ	30.18
PC 44	Pancreatic cancer	Ductal adenocarcinoma	Female	61	Han Chinese	Ⅲ	2
PC 45	Pancreatic cancer	Ductal adenocarcinoma	Female	62	Han Chinese	Ⅲ	976.44
PC 46	Pancreatic cancer	Ductal adenocarcinoma	Male	51	Han Chinese	Ⅰ	25.11
PC 47	Pancreatic cancer	Ductal adenocarcinoma	Male	48	Han Chinese	Ⅲ	1.66
PC 48	Pancreatic cancer	Ductal adenocarcinoma	Male	55	Han Chinese	Ⅲ	22.55
PC 49	Pancreatic cancer	Ductal adenocarcinoma	Female	52	Han Chinese	Ⅲ	21.14
PC 50	Pancreatic cancer	Ductal adenocarcinoma	Female	75	Han Chinese	Ⅲ	476.51
PC 51	Pancreatic cancer	Ductal adenocarcinoma	Female	65	Han Chinese	Ⅲ	12.41
PC 52	Pancreatic cancer	Ductal adenocarcinoma	Male	62	Han Chinese	Ⅲ	＞12000
PC 53	Pancreatic cancer	Ductal adenocarcinoma	Male	65	Han Chinese	Ⅱ	38.7
PC 54	Pancreatic cancer	Ductal adenocarcinoma	Male	58	Han Chinese	Ⅲ	36.64
PC 55	Pancreatic cancer	Ductal adenocarcinoma	Male	42	Han Chinese	Ⅲ	13.23
LuC 1	Lung cancer	Small cell	Male	61	Han Chinese	Ⅲ
LuC 2	Lung cancer	Squamous cell	Male	60	Han Chinese	Ⅱ
LuC 3	Lung cancer	Small cell	Male	59	Han Chinese	Ⅲ
LuC 4	Lung cancer	Small cell	Male	71	Han Chinese	Ⅲ
LuC 5	Lung cancer	Squamous cell	Female	61	Han Chinese	Ⅳ
LuC 6	Lung cancer	Adenocarcinoma	Female	61	Han Chinese	Ⅳ
LiC 1	Liver cancer	Hepatocellular carcinoma	Male	67	Han Chinese	Ⅲ
LiC 2	Liver cancer	Hepatocellular carcinoma	Male	34	Han Chinese	Ⅲ
LiC 3	Liver cancer	Hepatocellular carcinoma	Female	62	Han Chinese	Ⅲ
LiC 4	Liver cancer	Hepatocellular carcinoma	Male	61	Han Chinese	Ⅲ
LiC 5	Liver cancer	Hepatocellular carcinoma	Female	59	Han Chinese	Ⅱ
LiC 6	Liver cancer	Hepatocellular carcinoma	Male	59	Han Chinese	Ⅱ
BC 1	Breast cancer	Infitrating ductal carcinoma	Female	63	Han Chinese	Ⅲ
BC 2	Breast cancer	Infitrating ductal carcinoma	Female	78	Han Chinese	Ⅲ
BC 3	Breast cancer	Infitrating ductal carcinoma	Female	50	Han Chinese	Ⅱ
BC 4	Breast cancer	Infitrating ductal carcinoma	Female	41	Han Chinese	Ⅱ
BC 5	Breast cancer	Infitrating ductal carcinoma	Female	85	Han Chinese	Ⅲ
BC 6	Breast cancer	Infitrating ductal carcinoma	Female	48	Han Chinese	Ⅲ
SC 1	Stomach cancer	Adenocarcinoma	Male	61	Han Chinese	Ⅳ
SC 2	Stomach cancer	Adenocarcinoma	Male	80	Han Chinese	Ⅲ
SC 3	Stomach cancer	Adenocarcinoma	Female	38	Han Chinese	Ⅲ
SC 4	Stomach cancer	Adenocarcinoma	Male	65	Han Chinese	Ⅱ
SC 5	Stomach cancer	Adenocarcinoma	Female	50	Han Chinese	Ⅳ
SC 6	Stomach cancer	Adenocarcinoma	Male	61	Han Chinese	Ⅲ
CoC 1	Colon cancer	Adenocarcinoma	Male	61	Han Chinese	Ⅳ
CoC 2	Colon cancer	Adenocarcinoma	Male	67	Han Chinese	Ⅳ
CoC 3	Colon cancer	Adenocarcinoma	Female	55	Han Chinese	Ⅲ
CoC 4	Colon cancer	Adenocarcinoma	Male	69	Han Chinese	Ⅲ
CoC 5	Colon cancer	Adenocarcinoma	Female	77	Han Chinese	Ⅲ
CoC 6	Colon cancer	Adenocarcinoma	Female	71	Han Chinese	Ⅱ
EC 1	Esophagus cancer	Squamous cell	Female	54	Han Chinese	Ⅱ
EC 2	Esophagus cancer	Squamous cell	Male	61	Han Chinese	Ⅲ
EC 3	Esophagus cancer	Squamous cell	Male	57	Han Chinese	Ⅳ
EC 4	Esophagus cancer	Squamous cell	Male	58	Han Chinese	Ⅲ
EC 5	Esophagus cancer	Squamous cell	Male	43	Han Chinese	Ⅲ
EC 6	Esophagus cancer	Squamous cell	Female	60	Han Chinese	Ⅱ
PrC 1	Prostate cancer	Adenocarcinoma	Male	81	Han Chinese	Ⅱ
PrC 2	Prostate cancer	Adenocarcinoma	Male	78	Han Chinese	Ⅲ
PrC 3	Prostate cancer	Adenocarcinoma	Male	70	Han Chinese	Ⅲ
PrC 4	Prostate cancer	Adenocarcinoma	Male	64	Han Chinese	Ⅱ
PrC 5	Prostate cancer	Adenocarcinoma	Male	76	Han Chinese	Ⅱ
PrC 6	Prostate cancer	Adenocarcinoma	Male	84	Han Chinese	Ⅲ
CuC 1	Cervix uteri cancer	Squamous cell	Female	51	Han Chinese	Ⅲ
CuC 2	Cervix uteri cancer	Squamous cell	Female	52	Han Chinese	Ⅲ
CuC 3	Cervix uteri cancer	Squamous cell	Female	40	Han Chinese	Ⅱ
CuC 4	Cervix uteri cancer	Squamous cell	Female	35	Han Chinese	Ⅲ
CuC 5	Cervix uteri cancer	Squamous cell	Female	58	Han Chinese	Ⅲ
CuC 6	Cervix uteri cancer	Squamous cell	Female	53	Han Chinese	Ⅱ
